# Supplementary material for: Genomic Sequence Diversity and Population Structure of Saccharomyces cerevisiae Assessed by RAD-seq
Source: G3 (Bethesda). 2013 Oct 11;3(12):2163–71. doi: 10.1534/g3.113.007492 (PMC3852379; doi:10.1534/g3.113.007492)
Supplement: Supporting Information [file supp_g3.113.007492_FileS2.nwk.zip]

Archive with 3 entries (2 files):
- FileS2.nwk
- __MACOSX/
- __MACOSX/._FileS2.nwk
