# Supplementary material for: Genomic Sequence Diversity and Population Structure of Saccharomyces cerevisiae Assessed by RAD-seq
Source: G3 (Bethesda). 2013 Oct 11;3(12):2163–71. doi: 10.1534/g3.113.007492 (PMC3852379; doi:10.1534/g3.113.007492)
Supplement: Supporting Information [file supp_g3.113.007492_FileS2.nwk.zip › FileS2.nwk]

(((((((((((((((((((((((((((((((('KEH02580_Group_8_1.00':-0.00000541,'KEH02635_Group_8_1.00':0.00000541):0.00000686,'KEH02724_Group_8_1.00':-0.00000686):0.00000483,'KEH02978_Group_8_1.00':-0.00000483):0.00000260,'KEH02714_Group_8_1.00':-0.00000260):0.00001299,'KEH02887_Group_8_1.00':-0.00001299):0.00000752,'KEH02587_Group_8_1.00':-0.00000752):0.00000548,'KEH02588_Group_8_1.00':-0.00000548):0.00035421,'M22_Group_8_1.00':0.00032019):0.00006776,('DBVPG1373_Group_8_1.00':0.00037286,('YJM975_Group_8_1.00':0.00013364,('YJM978_Group_8_1.00':0.00010914,'YJM981_Group_8_1.00':0.00010525):0.00000351):0.00023765):0.00002260):0.00000860,'CLIB215_Group_8_1.00':0.00042615):0.00001098,((('L-1374_Group_8_1.00':0.00031896,'L-1528_Group_8_1.00':0.00034279):0.00001175,'DBVPG1106_Group_8_1.00':0.00036119):0.00002284,('DBVPG1788_Group_8_1.00':0.00031841,('DBVPG6765_Group_8_1.00':0.00030964,'NRRL_Y-1532_Group_8_1.00':0.00036933):0.00002135):0.00001210):0.00000767):0.00000807,('TOT_Group_8_1.00':0.00028880,((('KEH01639_Group_8_1.00':0.00004561,'WE372_Group_8_1.00':0.00001451):0.00023253,('Soil-1_Group_8_1.00':0.00021482,'Soil_15_Group_8_1.00':0.00022301):0.00010046):0.00012079,('KEH01876_Group_8_1.00':0.00029475,('RM11-1a_Group_8_1.00':0.00024391,('KEH02583_Group_8_1.00':0.00023435,('BC187_(UCD2120)_Group_8_0.86':0.00046013,('KEH00221_Group_8_1.00':0.00013212,('KEH00290_Group_8_0.99':0.00014927,'KEH01958_Group_8_1.00':0.00011314):0.00002305):0.00018212):0.00004966):0.00005770):0.00001480):0.00004064):0.00001374):0.00003139):0.00001589,(('Kalamata_1_Group_8_1.00':0.00002610,'Kalamata_2_Group_8_1.00':-0.00001733):0.00022313,(('Kalamata_K3_Group_8_1.00':-0.00000478,'Kalamata_4_Group_8_1.00':0.00001357):0.00009787,(('Kalamata_Brine_1_Group_8_1.00':0.00000583,'Kalamata_Brine_2_Group_8_1.00':0.00003857):0.00024341,('Y-12657_Group_8_1.00':0.00033095,('NRRL_Y-17449_Group_8_1.00':0.00030294,('Kalamata_Brine_3_Group_8_1.00':0.00001263,'Kalamata_Brine_4_Group_8_1.00':-0.00001263):0.00030007):0.00002221):0.00010035):0.00003059):0.00008298):0.00060137):0.00006514,(((('Soil_13-1_Group_8_0.67':0.00032363,'Soil_13-2_Group_8_0.72':0.00026528):0.00007739,('Bark_1_Group_9_0.55':0.00001569,'Bark_2_Group_9_0.54':-0.00001569):0.00042904):0.00016695,'Soil_4_Group_8_0.73':0.00048581):0.00013635,((('KEH02575_Group_8_0.76':0.00008720,'KEH02884_Group_8_0.86':0.00066918):0.00008723,('KEH02809_Group_8_0.81':0.00064465,'Soil_14_Group_8_0.72':0.00098285):0.00002420):0.00002752,((('Soil_17-1_Group_9_0.54':-0.00000054,'Soil_17-2_Group_9_0.54':0.00000054):0.00053920,'KEH00415_Group_8_0.82':0.00026084):0.00017926,(((('Buttercup_2_Group_9_0.99':0.00000119,'Buttercup_1_Group_9_0.99':-0.00000119):0.00000485,'Soil_5_Group_9_0.99':-0.00000485):0.00000535,'Soil_16_Group_9_0.99':0.00000327):0.00033308,(((('Soil_9_Group_9_1.00':0.00000882,'Soil_11-1_Group_9_1.00':-0.00000025):0.00000092,'Soil_11-2_Group_9_1.00':0.00000766):0.00000379,'Soil_2_Group_9_1.00':-0.00000380):0.00010673,(('Soil_3-1_Group_9_1.00':-0.00000020,'Soil_3-2_Group_9_1.00':0.00000020):0.00000795,('Soil_7-1_Group_9_1.00':-0.00000100,'Soil_7-2_Group_9_1.00':0.00000100):0.00000062):0.00013549):0.00031354):0.00034788):0.00004123):0.00001243):0.00001876):0.00012526,'Y-502_Group_8_0.68':0.00057716):0.00010149,('I14_Group_8_0.69':0.00090469,('DCM6_Group_8_0.56':0.00000294,('DCM21_Group_8_0.56':-0.00001756,('Y-963_Group_1_0.52':0.00141419,('LAS_AL_Group_5_0.85':0.00019047,('BF_5_Group_8_0.56':0.00082350,('UCD_05-780_Group_8_0.49':0.00059636,('BF_2_Group_8_0.56':0.00001150,('OB-1_5D_Group_8_0.56':0.00000541,'OB-4_8B_Group_8_0.55':-0.00000541):0.00000581):0.00046709):0.00033198):0.00040542):0.00022199):0.00014694):0.00010826):0.00005343):0.00019235):0.00004567,'YIIC17-E5g_Group_8_0.60':0.00073512):0.00001043,(((('BF_7_Group_8_0.59':0.00001796,'BF_8_Group_8_0.60':-0.00000082):0.00003833,'BF_6_Group_8_0.57':0.00010737):0.00054643,'BF_9_Group_8_0.49':-0.00060299):0.00059529,((('TY08_Group_8_0.60':0.00112027,'YB-191A_Group_8_0.46':0.00067646):0.00007475,'DBVPG1853_Group_8_0.53':0.00169534):0.00012168,('NRRL_Y-1547_Group_8_0.70':0.00081142,('Y-1545_Group_8_0.65':0.00070869,'Y-2222_Group_8_0.54':0.00162187):0.00040877):0.00041649):0.00015737):0.00004788):0.00000817,((('YJM653_Group_5_0.85':0.00000296,'FL100_Group_5_0.99':0.00003997):0.00006056,'T73r_Group_5_0.85':-0.00007344):0.00007648,('Sigma1278b_Group_5_0.50':0.00135533,('W303_Group_5_1.00':-0.00005718,('NCYC361r_Group_5_1.00':-0.00005480,('322134Sr_Group_5_1.00':-0.00004489,((('CBS7960_Group_5_0.50':0.00005634,'T73g_Group_5_0.51':0.00025685):0.00063134,'YIIC17-E5r_Group_5_1.00':-0.00018792):0.00007090,('K11r_Group_5_1.00':-0.00018482,('YJM280_Group_5_1.00':0.00000034,('CLIB324g_Group_5_0.99':0.00121391,('CLIB324r_Group_5_1.00':-0.00043330,('YAD145_FY4_Group_5_1.00':0.00000000,'S288C_Group_5_1.00':0.00000000):0.00062311):0.00010804):0.00004347):0.00010445):0.00005787):0.00003921):0.00005989):0.00005629):0.00001625):0.00006119):0.00025025):0.00005704,'322134Sg_Group_8_0.54':0.00024807):0.00003004,('EC-63_Group_8_0.46':0.00140795,((('EC-14_Group_7_1.00':-0.00002381,'EC-14p_Group_7_1.00':0.00003239):0.00021781,'EC-34_Group_7_1.00':-0.00012754):0.00012874,(('EC-13_Group_7_1.00':0.00005302,'EC-60_Group_7_1.00':-0.00000141):0.00005297,('EC-33_Group_7_1.00':0.00007928,'EC-35_Group_7_1.00':0.00011019):0.00013651):0.00002452):0.00080147):0.00006604):0.00005609,('273614N_Group_8_0.45':0.00138684,('NCYC361g_Group_8_0.44':-0.00009510,('Y-636_Group_4_0.55':0.00077613,('CLIB382r_Group_8_0.55':0.00002577,'CLIB382g_Group_8_0.56':0.00050186):0.00103539):0.00020969):0.00010615):0.00002922):0.00001949,(((('YS2_Group_4_0.94':0.00042265,'YS4_Group_4_0.99':0.00045749):0.00004623,'Y-7177_Group_4_0.94':0.00016445):0.00009534,'Y-12632_Group_4_0.48':0.00081755):0.00016380,('Y-6341_Group_4_0.96':0.00010103,(('UCD_85-4_Group_4_0.64':0.00053971,'Y-2183_Group_4_0.97':0.00005654):0.00011101,('YS9_Group_4_0.80':0.00029528,('YB-432_Group_4_0.99':0.00021333,('CBS7764_Group_4_0.97':0.00035873,((('EC-3_Group_4_1.00':0.00004815,'EC-23_Group_4_1.00':0.00006384):0.00001573,'EC-5_Group_4_1.00':-0.00000707):0.00020255,('YB-515_Group_4_0.91':0.00028853,('Y-5510_Group_4_1.00':0.00020067,'Y-2184_Group_4_1.00':0.00008296):0.00007336):0.00001457):0.00005321):0.00002657):0.00007645):0.00001647):0.00006331):0.00011723):0.00012233):0.00008397,((('IL-01_Group_6_0.50':0.00016943,'YB-908_Group_6_0.51':0.00028537):0.00287790,'Y-11878_Group_6_0.39':0.00080677):0.00010537,(('G86_Group_6_0.54':0.00003594,'G89_Group_6_0.51':-0.00003594):0.00069566,('AY529515_Group_6_0.61':0.00048483,('AY529516_Group_6_0.65':-0.00003488,('AY529518_Group_6_0.71':-0.00003174,('AY529517_Group_6_0.68':0.00013191,'G205_Group_6_0.66':-0.00007073):0.00006386):0.00004537):0.00015657):0.00039063):0.00072725):0.00000738):0.00005950,('YB-594_Group_8_0.50':-0.00007482,'YB-596_Group_3_0.52':0.00020405):0.00083381):0.00003150,('Y-6277_Group_8_0.46':0.00021865,('YJM320_Group_8_0.47':0.00136588,('YJM326_Group_8_0.40':0.00000967,'YJM421g_Group_8_0.40':0.00004413):0.00143794):0.00026699):0.00009257):0.00006537,('YJM428_Group_7_0.27':0.00152264,'Y-27788_Group_8_0.35':0.00039588):0.00007429):0.00001876,'YB-427_Group_8_0.28':0.00088380):0.00003610,('DBVPG6040_Group_3_0.33':0.00068642,'378604X_Group_3_0.26':0.00140317):0.00008050):0.00004607,('YJM421r_Group_5_0.42':0.00052816,('YB-1952_Group_8_0.24':0.00004762,'Y-1778_Group_8_0.23':0.00002108):0.00068861):0.00017871):0.00008637,(((('EC-58_Group_3_0.45':0.00004922,'EC-59_Group_3_0.45':0.00000249):0.00002623,'EC-57_Group_3_0.46':-0.00003911):0.00002441,'EC-36_Group_3_0.45':-0.00000070):0.00123738,((('YJM436_to_YJM451_Group_6_0.32':0.00127297,'Y-10988_Group_3_0.41':0.00069823):0.00015986,'NRRL_YB-210_Group_3_0.24':0.00045209):0.00003741,('LAS_PA_Group_6_0.52':0.00054458,((((('DBVPG6044_Group_6_1.00':0.00058037,'NCYC110_Group_6_0.97':-0.00052794):0.00035999,'PW5_Group_6_1.00':0.00103365):0.00030978,'SK1_Group_6_0.84':0.00091709):0.00050083,'Y55_Group_6_0.75':0.00081347):0.00121817,((((('YB-4085r1_Group_6_0.64':0.00001626,'YB-4085r2_Group_6_0.65':-0.00000760):0.00082511,'YB-4081_Group_6_0.59':0.00071848):0.00103131,'Y-1438_Group_6_0.63':0.00081061):0.00027082,('YJM269_Group_6_0.74':0.00023539,'Y10_(NRRL_y7567)_Group_6_0.74':0.00034686):0.00159632):0.00026480,('UWOPS87-2421r1_Group_6_0.75':0.00184313,(((('UWOPS05-217.3_Group_6_0.99':-0.00000187,'UWOPS05-227.2_Group_6_0.99':0.00000187):0.00000764,'UWOPS03-461.4_Group_6_0.99':0.00000113):0.00267811,'YB-4506_Group_6_0.92':0.00271952):0.00019126,('UWOPS83-787.3g_Group_6_0.66':-0.00008623,(((((((((('YPS1009_Group_2_1.00':-0.00000369,'CP-1_Group_2_1.00':0.00001255):0.00001142,'NC-02_Group_2_1.00':-0.00001151):0.00000714,'Y-12603_Group_2_1.00':0.00000155):0.00000664,'TN-1(TN5C)_Group_2_1.00':0.00000226):0.00002462,('KEH01146_Group_2_1.00':-0.00000534,('KEH00411_Group_2_1.00':-0.00002396,'KEH02595_Group_2_1.00':0.00002396):0.00001404):0.00003912):0.00067136,'BF_3_Group_2_0.71':0.00081984):0.00022180,'IN-1_Group_2_0.53':0.00103690):0.00026999,('YPS163_Group_2_1.00':0.00002419,(('YPS128_Group_2_1.00':-0.00000183,'UWOPS87-2421r2_Group_2_1.00':0.00000183):0.00000328,('LAS-PR_Group_2_1.00':-0.00000054,('BC186_(YPS606)_Group_2_1.00':-0.00000162,'YPS606_Group_2_1.00':0.00000162):0.00000957):0.00000991):0.00001065):0.00123249):0.00015385,'KEH01135_Group_6_0.36':0.00145009):0.00010773,(('KEH00088_Group_6_0.52':0.00132269,'UCD_61-190_Group_6_0.51':0.00126113):0.00015904,('UWOPS83-787.3r_Group_1_0.66':0.00099866,('DY8_Group_1_0.80':0.00058260,('KEH03066_Group_1_0.55':0.00049129,(((('T7_Group_1_1.00':-0.00003278,'BW-1(BW1-2)_Group_1_1.00':0.00003278):0.00002237,'IY-36_Group_1_1.00':-0.00001330):0.00000769,'IY-41_Group_1_1.00':-0.00000769):0.00002815,('KEH03027_Group_1_1.00':-0.00000610,('KEH00400_Group_1_1.00':-0.00000033,('KEH00673_Group_1_1.00':0.00000629,('KEH00729_Group_1_1.00':-0.00000307,(('KEH01267_Group_1_1.00':-0.00000005,'KEH01422_Group_1_1.00':0.00000005):0.00000386,('KEH01172_Group_1_1.00':0.00001077,('KEH01205_Group_1_1.00':-0.00000026,(((('KEH00463_Group_1_1.00':-0.00000180,'KEH02773_Group_1_1.00':0.00000180):0.00000139,'KEH02926_Group_1_1.00':0.00001191):0.00000130,'KEH02707_Group_1_1.00':-0.00000355):0.00000154,('KEH02509_Group_1_1.00':-0.00000690,('KEH02518_Group_1_1.00':-0.00000690,('KEH02503_Group_1_1.00':-0.00000967,('KEH00497_Group_1_1.00':-0.00001746,('KEH02441_Group_1_1.00':-0.00001433,('KEH00012_Group_1_1.00':-0.00001487,('KEH01027_Group_1_1.00':0.00000881,'KEH02439_Group_1_1.00':0.00000343):0.00001393):0.00001974):0.00001922):0.00001320):0.00000801):0.00000690):0.00000663):0.00000169):0.00000242):0.00000211):0.00000303):0.00000237):0.00000115):0.00000616):0.00002310):0.00050373):0.00027769):0.00018423):0.00026593):0.00023207):0.00026969):0.00007968):0.00009712):0.00010321):0.00014056):0.00018421):0.00016607):0.00001776):0.00009437):0.00011401,'Y-389_Group_4_0.28':0.00029191,(('TY12_Group_3_0.40':0.00028489,'TY19_Group_3_0.40':0.00003303):0.00137770,('YB-3224_Group_3_0.44':0.00030168,('Y-393(HENRICI_31)_Group_4_0.52':0.00119369,(((('Y-1649_Group_4_0.63':0.00019437,'Y-2190_Group_4_0.63':0.00000348):0.00015697,'Y-383(Henrici_3)_Group_4_0.63':0.00013537):0.00055521,'UCD_40-14_Group_4_0.58':0.00119137):0.00020481,('Y-2253_Group_3_0.66':0.00082585,('K11g_Group_3_1.00':0.00009506,(((('NRRL_Y-12617_Group_3_0.87':0.00004630,'NRRL_Y-12717_Group_3_0.89':-0.00004630):0.00119955,'Y-999_Group_3_0.87':0.00111112):0.00013819,'Y-7563_Group_3_0.86':0.00099686):0.00020870,('BF_4_Group_3_0.91':0.00032520,('NRRL_Y-7662_Group_3_0.99':0.00054806,('Y-12844_Group_3_1.00':0.00095981,((((('UCD_85-2_Group_3_1.00':0.00025986,'Y-11574_Group_3_1.00':0.00019912):0.00004621,'UC5_(UCD612)_Group_3_1.00':0.00039025):0.00002745,('NRRL_YB-1779_Group_3_1.00':-0.00000058,('UCD_79-15_Group_3_1.00':0.00000020,'UCD_62-9_Group_3_1.00':0.00003422):0.00017723):0.00011761):0.00025538,'NRRL_YB-1013_Group_3_1.00':0.00081810):0.00016827,('Y-1791_Group_3_1.00':0.00067740,('Y-12679_Group_3_1.00':0.00058859,((('Y9r_Group_3_1.00':0.00001665,'Y9g_Group_3_1.00':0.00129129):0.00021252,'Y12_(NRRL_y12633)_Group_3_1.00':0.00023116):0.00035673,('NRRL_Y-12769_Group_3_1.00':0.00038907,('NRRL_Y-12658_Group_3_1.00':0.00004154,'Y-17447_Group_3_1.00':-0.00000673):0.00044788):0.00016433):0.00012082):0.00006072):0.00006740):0.00011917):0.00008020):0.00010076):0.00026917):0.00013114):0.00022978):0.00044862):0.00002019):0.00023212):0.00009518):0.00009838);
