# Supplementary material for: Genomic Sequence Diversity and Population Structure of Saccharomyces cerevisiae Assessed by RAD-seq
Source: G3 (Bethesda). 2013 Oct 11;3(12):2163–71. doi: 10.1534/g3.113.007492 (PMC3852379; doi:10.1534/g3.113.007492)
Supplement: Supporting Information [file supp_g3.113.007492_TableS1.xlsx]

## Sheet: TableS1
Index	Strain1	Information2	Genome data3	Continent	Country	Locale	Source	1. N.A. Oak	2. N.A. Oak	3. Asia	4. Human	5. Human	6. Africa	7. Israel	8. Europe	9. New Zealand	Primary population	Common Label	Common source	Heterozygous sites	Order in Figure 2	Order in Figure 5	Strain Requests
1	Y-963	ARS Culture Collection (NRRL)		Unknown	Unknown	Unknown	Sour figs	0.5229	0.001	0	0.0002	0.001	0.001	0.001	0.4719	0.001	1			0	1	238	ARS Culture Collection (NRRL)
2	KEH03066	Hyma and Fay, 2013	KEH	North America	United States	Missouri	Q. alba (bark)	0.5533	0.4467	0	0	0	0	0	0	0	1	North America/Oak	Oak	5	2	72	jfay@genetics.wustl.edu
3	UWOPS83-787.3r	Liti et al., 2009	SGRP	North America	Bahamas	Unknown	Fruit, Opuntia stricta	0.6586	0.0024	0.001	0.005	0.005	0.323	0.001	0.002	0.002	1	North America/Oak		0	3	144	gianni.liti@unice.fr
4	DY8	Hyma and Fay, 2013	KEH	North America	United States	Wisconsin	Oak	0.8007	0.0244	0.025	0.0044	0.0944	0.002	0.002	0.0028	0.0442	1	North America/Oak	Oak	6	4	224	jfay@genetics.wustl.edu
5	BW-1	Barak Cohen		North America	United States	Black Water, Missouri	Oak tree soil	1	0	0	0	0	0	0	0	0	1	North America/Oak	Oak	0	5	241	jfay@genetics.wustl.edu
6	IY-36	Meridith Blackwell		North America	United States	Walker, Louisiana	Isolated from Chauloides rastricornis (spring fish fly)	1	0	0	0	0	0	0	0	0	1	North America/Oak		0	6	242	Meridith Blackwell
7	IY-41	Meridith Blackwell		North America	United States	Walker, Louisiana	Insect strain from Chauloides pectinicornis? (summer fish fly)	1	0	0	0	0	0	0	0	0	1	North America/Oak		0	7	240	Meridith Blackwell
8	KEH00012	Hyma and Fay, 2013	KEH	North America	United States	Missouri	Q. stellata (twig)	1	0	0	0	0	0	0	0	0	1	North America/Oak	Oak	0	8	258	jfay@genetics.wustl.edu
9	KEH00400	Hyma and Fay, 2013	KEH	North America	United States	Missouri	Chardonel grape	1	0	0	0	0	0	0	0	0	1	North America/Oak		5	9	261	jfay@genetics.wustl.edu
10	KEH00463	Hyma and Fay, 2013	KEH	North America	United States	Missouri	Quercus spp. (soil)	1	0	0	0	0	0	0	0	0	1	North America/Oak	Oak	5	10	255	jfay@genetics.wustl.edu
11	KEH00497	Hyma and Fay, 2013	KEH	North America	United States	Missouri	Quercus spp. (bark)	1	0	0	0	0	0	0	0	0	1	North America/Oak	Oak	5	11	251	jfay@genetics.wustl.edu
12	KEH00673	Hyma and Fay, 2013	KEH	North America	United States	Missouri	Vidal Blanc grape	1	0	0	0	0	0	0	0	0	1	North America/Oak		5	12	253	jfay@genetics.wustl.edu
13	KEH00729	Hyma and Fay, 2013	KEH	North America	United States	Missouri	Vidal Blanc grape	1	0	0	0	0	0	0	0	0	1	North America/Oak		5	13	259	jfay@genetics.wustl.edu
14	KEH01027	Hyma and Fay, 2013	KEH	North America	United States	Missouri	Q. alba (bark)	1	0	0	0	0	0	0	0	0	1	North America/Oak	Oak	5	14	257	jfay@genetics.wustl.edu
15	KEH01172	Hyma and Fay, 2013	KEH	North America	United States	Missouri	Q. alba (bark)	1	0	0	0	0	0	0	0	0	1	North America/Oak	Oak	5	15	250	jfay@genetics.wustl.edu
16	KEH01205	Hyma and Fay, 2013	KEH	North America	United States	Missouri	Q. velutina (soil)	1	0	0	0	0	0	0	0	0	1	North America/Oak	Oak	5	16	262	jfay@genetics.wustl.edu
17	KEH01267	Hyma and Fay, 2013	KEH	North America	United States	Missouri	Q. alba (bark)	1	0	0	0	0	0	0	0	0	1	North America/Oak	Oak	5	17	248	jfay@genetics.wustl.edu
18	KEH01422	Hyma and Fay, 2013	KEH	North America	United States	Missouri	Q. rubra (soil)	1	0	0	0	0	0	0	0	0	1	North America/Oak	Oak	5	18	249	jfay@genetics.wustl.edu
19	KEH02439	Hyma and Fay, 2013	KEH	North America	United States	Oregon	Q. garryana (soil)	1	0	0	0	0	0	0	0	0	1	North America/Oak	Oak	5	19	245	jfay@genetics.wustl.edu
20	KEH02441	Hyma and Fay, 2013	KEH	North America	United States	Oregon	Q. garryana (bark)	1	0	0	0	0	0	0	0	0	1	North America/Oak	Oak	5	20	243	jfay@genetics.wustl.edu
21	KEH02503	Hyma and Fay, 2013	KEH	North America	United States	Oregon	Q. garryana (bark)	1	0	0	0	0	0	0	0	0	1	North America/Oak	Oak	0	21	246	jfay@genetics.wustl.edu
22	KEH02509	Hyma and Fay, 2013	KEH	North America	United States	Oregon	Q. garryana (twig)	1	0	0	0	0	0	0	0	0	1	North America/Oak	Oak	5	22	244	jfay@genetics.wustl.edu
23	KEH02518	Hyma and Fay, 2013	KEH	North America	United States	Oregon	Q. garryana (twig)	1	0	0	0	0	0	0	0	0	1	North America/Oak	Oak	5	23	247	jfay@genetics.wustl.edu
24	KEH02707	Hyma and Fay, 2013	KEH	North America	United States	Missouri	Chardonel grape	1	0	0	0	0	0	0	0	0	1	North America/Oak		2	24	260	jfay@genetics.wustl.edu
25	KEH02773	Hyma and Fay, 2013	KEH	North America	United States	Missouri	Chardonel grape	1	0	0	0	0	0	0	0	0	1	North America/Oak		5	25	252	jfay@genetics.wustl.edu
26	KEH02926	Hyma and Fay, 2013	KEH	North America	United States	Missouri	Chardonel grape	1	0	0	0	0	0	0	0	0	1	North America/Oak		5	26	254	jfay@genetics.wustl.edu
27	KEH03027	Hyma and Fay, 2013	KEH	North America	United States	Missouri	Q. rubra (soil)	1	0	0	0	0	0	0	0	0	1	North America/Oak	Oak	5	27	256	jfay@genetics.wustl.edu
28	T7	Barak Cohen	WashU	North America	United States	Babler State Park, Missouri	Oak tree exudate	1	0	0	0	0	0	0	0	0	1	North America/Oak	Oak	0	28	239	jfay@genetics.wustl.edu
29	KEH01135	Hyma and Fay, 2013	KEH	North America	United States	Missouri	Q. rubra (soil)	0.0773	0.3641	0.2029	0.0002	0	0.3555	0	0	0	2	North America/Oak	Oak	5	29	56	jfay@genetics.wustl.edu
30	IN-1	Barak Cohen		North America	United States	Indianapolis, Indiana	Oak tree soil	0.345	0.528	0.0022	0	0	0.1247	0	0	0	2	North America/Oak	Oak	0	30	71	jfay@genetics.wustl.edu
31	BF 3	This study		North America	United States	Border Field State Park, San Diego County, California	Mud, leaves	0.001	0.7124	0.0891	0	0	0.1975	0	0	0	2	North America/Oak		0	31	70	Aimee.Dudley@systemsbiology.org
32	YPS163	Fay and Benavides, 2005; Schacherer et al., 2009	WashU, KEH	North America	United States	Lima, Pennsylvania	Oak tree soil	0.0006	0.9986	0	0	0	0.0008	0	0	0	2	North America/Oak	Oak	5	32	64	jfay@genetics.wustl.edu
33	LAS-PR	This study		North America	United States	Seattle, Washington	Rhododendron flowers	0	0.999	0.0002	0	0	0.0008	0	0	0	2	North America/Oak		0	33	67	Aimee.Dudley@systemsbiology.org
34	YPS128	Liti et al., 2009; Sniegowski et al., 2002	SGRP	North America	United States	Pennsylvania	Oak tree	0	0.999	0	0	0	0.001	0	0	0	2	North America/Oak	Oak	0	34	65	paulsnie@sas.upenn.edu
35	BC186 (YPS606)	Gerke et al., 2009 (Barak Cohen)	SGRP	North America	United States	Pennsylvania	Oak tree	0	0.9992	0	0	0	0.0008	0	0	0	2	North America/Oak	Oak	0	35	68	cohen@genetics.wustl.edu
36	UWOPS87-2421r2	Liti et al., 2009	SGRP	Oceania	United States	Hawaii	Cladode, Opuntia megacantha	0	0.9992	0	0	0	0.0008	0	0	0	2			0	36	66	gianni.liti@unice.fr
37	YPS606	Liti et al., 2009	SGRP	North America	United States	Pennsylvania	Oak tree isolate	0	0.9992	0	0	0	0.0008	0	0	0	2	North America/Oak	Oak	0	37	69	gianni.liti@unice.fr
38	CP-1	Barak Cohen		North America	United States	Chickies Point Park, York, Pennsylvania	Oak tree soil	0	1	0	0	0	0	0	0	0	2	North America/Oak	Oak	0	38	79	jfay@genetics.wustl.edu
39	KEH00411	Hyma and Fay, 2013	KEH	North America	United States	Missouri	Chardonel grape	0	1	0	0	0	0	0	0	0	2	North America/Oak		5	39	73	jfay@genetics.wustl.edu
40	KEH01146	Hyma and Fay, 2013	KEH	North America	United States	Missouri	Q. rubra (twig)	0	1	0	0	0	0	0	0	0	2	North America/Oak	Oak	5	40	75	jfay@genetics.wustl.edu
41	KEH02595	Hyma and Fay, 2013	KEH	North America	United States	Missouri	Traminette grape	0	1	0	0	0	0	0	0	0	2	North America/Oak		0	41	74	jfay@genetics.wustl.edu
42	NC-02	Barak Cohen	WashU	North America	United States	North Carolina	Oak tree exudate	0	1	0	0	0	0	0	0	0	2	North America/Oak	Oak	0	42	80	jfay@genetics.wustl.edu
43	TN-1	Barak Cohen		North America	United States	Norris County, Tenessee	Oak tree soil	0	1	0	0	0	0	0	0	0	2	North America/Oak	Oak	0	43	76	jfay@genetics.wustl.edu
44	Y-12603	ARS Culture Collection (NRRL)		Asia	India	Unknown	Fermented food	0	1	0	0	0	0	0	0	0	2			0	44	78	ARS Culture Collection (NRRL)
45	YPS1009	Fay and Benavides, 2005	WashU	North America	United States	New Jersey	Oak tree exudate	0	1	0	0	0	0	0	0	0	2	North America/Oak	Oak	0	45	77	jfay@genetics.wustl.edu
46	NRRL YB-210	ARS Culture Collection (NRRL)		North America	Costa Rica	Unknown	Banana	0	0.001	0.2394	0.201	0.1844	0.2336	0.0724	0.0188	0.0492	3	Asia/Food, Drink	Food	136	46	167	ARS Culture Collection (NRRL)
47	378604X	Liti et al., 2009; Schacherer et al., 2009	SGRP	Europe	United Kingdom	Newcastle	Sputum	0	0.001	0.2635	0.1802	0.2467	0.007	0.145	0.1536	0.003	3			0	47	130	gianni.liti@unice.fr
48	DBVPG6040	Liti et al., 2009	SGRP	Europe	Netherlands	Unknown	Fruit juice	0	0.001	0.3337	0.046	0.2565	0.038	0.0142	0.3053	0.0052	3	Asia/Food, Drink	Drink	122	48	165	gianni.liti@unice.fr
49	TY12	Hellström et al., 2010		Africa	Tanzania	Unknown	Togwa	0.0004	0.001	0.3957	0.3077	0.0998	0.0558	0.0048	0.1322	0.0026	3	Asia/Food, Drink	Drink	1	49	44	Andreas Hellström
50	TY19	Hellström et al., 2010		Africa	Tanzania	Unknown	Togwa	0	0.001	0.4016	0.3077	0.0432	0.0614	0.0032	0.1793	0.0026	3	Asia/Food, Drink	Drink	45	50	45	Andreas Hellström
51	Y-10988	ARS Culture Collection (NRRL)		North America	United States	Unknown	Clinical, laryngeal secretion	0	0.002	0.4097	0.1508	0.1518	0.1352	0.0178	0.1278	0.0048	3			45	51	166	ARS Culture Collection (NRRL)
52	YB-3224	ARS Culture Collection (NRRL)		North America	United States	Unknown	Wheat starch	0	0.001	0.4385	0.3703	0.1592	0.009	0.0112	0.0084	0.0024	3	Asia/Food, Drink	Food	56	52	123	ARS Culture Collection (NRRL)
53	EC-59	Ezov et al., 2006		Asia	Israel	Evolution Canyon	Shady spot, Station 6	0	0.0028	0.4479	0.003	0.2683	0.0048	0.2577	0.0044	0.0112	3	Asia/Food, Drink		32	53	127	nevo@research.haifa.ac.il
54	EC-36	Ezov et al., 2006		Asia	Israel	Evolution Canyon	Sunny spot	0	0.001	0.4517	0.0026	0.2958	0.0022	0.2401	0.0028	0.0038	3	Asia/Food, Drink		18	54	126	nevo@research.haifa.ac.il
55	EC-58	Ezov et al., 2006		Asia	Israel	Evolution Canyon	Sunny spot	0	0.0016	0.4521	0.003	0.2533	0.0024	0.2743	0.0044	0.009	3	Asia/Food, Drink		9	55	129	nevo@research.haifa.ac.il
56	EC-57	Ezov et al., 2006		Asia	Israel	Evolution Canyon	Sunny spot, Station 6	0	0.001	0.4593	0.0024	0.2471	0.0024	0.2776	0.0032	0.007	3	Asia/Food, Drink		49	56	128	nevo@research.haifa.ac.il
57	YB-596	ARS Culture Collection (NRRL)		Unknown	Unknown	Unknown	Fried egg	0	0.001	0.5153	0.0038	0.0018	0.0022	0.002	0.4713	0.0026	3	Asia/Food, Drink	Food	51	57	94	ARS Culture Collection (NRRL)
58	Y-2253	ARS Culture Collection (NRRL)		Asia	Pakistan	Unknown	Baker	0.0004	0.0012	0.6596	0.1018	0.1306	0.0982	0.0014	0.0048	0.002	3	Asia/Food, Drink	Food	61	58	28	ARS Culture Collection (NRRL)
59	Y-7563	ARS Culture Collection (NRRL)		Asia	India	Unknown	Jalebi, Indian fried (sweet) snack	0.0002	0.0028	0.861	0.116	0.001	0.0178	0.0012	0	0	3	Asia/Food, Drink	Food	29	59	29	ARS Culture Collection (NRRL)
60	NRRL Y-12617	ARS Culture Collection (NRRL)		Asia	India	Unknown	Fermented food	0.0002	0.0042	0.8748	0.0399	0.0002	0.0791	0.0012	0.0004	0	3	Asia/Food, Drink	Food	3	60	30	ARS Culture Collection (NRRL)
61	Y-999	ARS Culture Collection (NRRL)		Unknown	Unknown	Unknown	Amylo process (isolating EtOH from starch.)	0.001	0.0026	0.8749	0.0024	0	0.1059	0.0132	0	0	3			10	61	27	ARS Culture Collection (NRRL)
62	NRRL Y-12717	ARS Culture Collection (NRRL)		Asia	Nepal	Unknown	Murcha yeast cake	0.0004	0.0034	0.8904	0.0462	0.0008	0.0572	0.001	0.0006	0	3	Asia/Food, Drink	Food	12	62	31	ARS Culture Collection (NRRL)
63	BF 4	This study		North America	United States	Border Field State Park, San Diego County, California	Mud, leaves	0.0012	0.001	0.9115	0.0246	0.0042	0.0558	0.001	0.0006	0	3			91	63	92	Aimee.Dudley@systemsbiology.org
64	NRRL Y-7662	ARS Culture Collection (NRRL)		North America	Mexico	Unknown	Pozol, cacao-based drink	0	0.001	0.9938	0.001	0.001	0.0012	0.001	0	0.001	3	Asia/Food, Drink	Drink	21	64	90	ARS Culture Collection (NRRL)
65	Y-12844	ARS Culture Collection (NRRL)		Asia	Philippines	Unknown	Bubod, rice wine starter	0	0.0012	0.9978	0	0	0.001	0	0	0	3	Asia/Food, Drink	Drink	10	65	81	ARS Culture Collection (NRRL)
66	K11g	Fay and Benavides, 2005; Liti et al., 2009	SGRP	Asia	Japan	Unknown	Awamori	0	0	0.999	0	0	0.001	0	0	0	3	Asia/Food, Drink	Drink	0	66	223	gianni.liti@unice.fr
67	Y-12679	ARS Culture Collection (NRRL)		Asia	China	Unknown	Lao chao, fermented rice product	0	0.0004	0.9996	0	0	0	0	0	0	3	Asia/Food, Drink	Food	0	67	91	ARS Culture Collection (NRRL)
68	NRRL Y-12658	ARS Culture Collection (NRRL)		Unknown	Unknown	Unknown	Pig rectal contents	0	0	1	0	0	0	0	0	0	3			11	68	99	ARS Culture Collection (NRRL)
69	NRRL Y-12769	ARS Culture Collection (NRRL)		Asia	Malaysia	Unknown	Tapioca	0	0	1	0	0	0	0	0	0	3	Asia/Food, Drink	Food	1	69	97	ARS Culture Collection (NRRL)
70	NRRL YB-1013	ARS Culture Collection (NRRL)		Asia	China	Unknown	Fermented food	0	0	1	0	0	0	0	0	0	3	Asia/Food, Drink	Food	0	70	82	ARS Culture Collection (NRRL)
71	NRRL YB-1779	ARS Culture Collection (NRRL)		South America	Brazil	Unknown	Rice mash	0	0	1	0	0	0	0	0	0	3	Asia/Food, Drink	Food	7	71	86	ARS Culture Collection (NRRL)
72	UC5 (UCD612)	Fay and Benavides, 2005	WashU	Asia	Japan	Kurashi	Sene sake from Kurashi, Japan pre-1974	0	0	1	0	0	0	0	0	0	3	Asia/Food, Drink	Drink	0	72	83	Phaff Yeast Culture Collection
73	UCD 62-9	Phaff Yeast Culture Collection		Asia	Japan	Unknown	Sake	0	0	1	0	0	0	0	0	0	3	Asia/Food, Drink	Drink	0	73	88	Phaff Yeast Culture Collection
74	UCD 79-15	Phaff Yeast Culture Collection		Unknown	Unknown	Unknown	Sake	0	0	1	0	0	0	0	0	0	3	Asia/Food, Drink	Drink	0	74	87	Phaff Yeast Culture Collection
75	UCD 85-2	Phaff Yeast Culture Collection		Asia	Japan	Unknown	Sake	0	0	1	0	0	0	0	0	0	3	Asia/Food, Drink	Drink	0	75	84	Phaff Yeast Culture Collection
76	Y-11574	ARS Culture Collection (NRRL)		Unknown	Unknown	Unknown	Sake yeast	0	0	1	0	0	0	0	0	0	3	Asia/Food, Drink	Drink	8	76	85	ARS Culture Collection (NRRL)
77	Y12 (NRRL y12633)	Fay and Benavides, 2005; Liti et al., 2009	WashU	Africa	Ivory Coast	Unknown	Palm wine, pre-1981	0	0	1	0	0	0	0	0	0	3	Asia/Food, Drink	Drink	0	77	96	jfay@genetics.wustl.edu
78	Y-17447	ARS Culture Collection (NRRL)		Asia	Thailand	Unknown	Sewage – sediment drainage pond	0	0	1	0	0	0	0	0	0	3	Asia/Food, Drink		12	78	98	ARS Culture Collection (NRRL)
79	Y-1791	ARS Culture Collection (NRRL)		Unknown	Unknown	Unknown	Cheese	0	0	1	0	0	0	0	0	0	3	Asia/Food, Drink	Food	7	79	89	ARS Culture Collection (NRRL)
80	Y9g	Fay and Benavides, 2005; Liti et al., 2009; Schacherer et al., 2009	WashU	Oceania	Indonesia	Java	Ragi, pre-1962	0	0	1	0	0	0	0	0	0	3	Asia/Food, Drink	Food	0	80	12	jfay@genetics.wustl.edu
81	Y9r	Fay and Benavides, 2005; Liti et al., 2009; Schacherer et al., 2009	WashU	Oceania	Indonesia	Java	Ragi, pre-1962	0	0	1	0	0	0	0	0	0	3	Asia/Food, Drink	Food	0	81	95	jfay@genetics.wustl.edu
82	Y-389	ARS Culture Collection (NRRL)		Unknown	Unknown	Unknown	Mushrooms	0	0.001	0.2459	0.2773	0.1878	0.0536	0.0022	0.2278	0.0044	4			89	82	124	ARS Culture Collection (NRRL)
83	Y-12632	ARS Culture Collection (NRRL)		Europe	Netherlands	Rotterdam	Beer, Oranjeboom Brewery	0	0.001	0.1867	0.4778	0.0278	0.0016	0.0028	0.3001	0.0022	4	Human-associated	Human-associated	119	83	101	ARS Culture Collection (NRRL)
84	Y-393 (Henrici 31)	ARS Culture Collection (NRRL)		Unknown	Unknown	Unknown	Kefyr	0	0.001	0.415	0.5204	0.0062	0.0014	0.0052	0.0488	0.002	4	Human-associated	Human-associated	27	84	100	ARS Culture Collection (NRRL)
85	Y-636	ARS Culture Collection (NRRL)		Unknown	Unknown	Unknown	Molasses	0	0.001	0.0987	0.5499	0.0094	0.0018	0.074	0.2634	0.0018	4	Human-associated	Human-associated	63	85	102	ARS Culture Collection (NRRL)
86	UCD 40-14	Phaff Yeast Culture Collection		Unknown	Unknown	Unknown	Unknown	0	0.001	0.4092	0.5842	0.001	0.0016	0.001	0.001	0.001	4			2	86	103	Phaff Yeast Culture Collection
87	Y-383 (Henrici 3)	ARS Culture Collection (NRRL)		North America	United States	Unknown	Grain	0	0.0006	0.3661	0.6291	0.0014	0.001	0.0012	0.0006	0	4	Human-associated	Human-associated	32	87	104	ARS Culture Collection (NRRL)
88	Y-1649	ARS Culture Collection (NRRL)		Unknown	Unknown	Unknown	Wood hydrolyzates?.	0	0	0.3631	0.6339	0.001	0.001	0.001	0	0	4			25	88	106	ARS Culture Collection (NRRL)
89	Y-2190	ARS Culture Collection (NRRL)		North America	United States	Yosemite, California	D. pseudoobscura	0	0.0002	0.361	0.6348	0.001	0.001	0.001	0.001	0	4			55	89	105	ARS Culture Collection (NRRL)
90	UCD 85-4	Phaff Yeast Culture Collection		Asia	Japan	Unknown	Kyokai sake, UCD collection note, Marilyn, UCD Vand E num. 613.	0	0	0.0004	0.6358	0.0054	0.0002	0.0032	0.3256	0.0294	4	Human-associated	Human-associated	46	90	150	Phaff Yeast Culture Collection
91	YS9	Liti et al., 2009	SGRP	Asia	Singapore	Unknown	Baker	0	0	0	0.8008	0.001	0	0.001	0.1962	0.001	4	Human-associated	Human-associated	5	91	155	gianni.liti@unice.fr
92	YB-515	ARS Culture Collection (NRRL)		Unknown	Unknown	Unknown	Feces	0	0	0.001	0.9066	0.0166	0.001	0.0014	0.0674	0.006	4	Human-associated	Human-associated	76	92	161	ARS Culture Collection (NRRL)
93	YS2	Liti et al., 2009	SGRP	Oceania	Australia	Unknown	Baker	0	0.0002	0.001	0.938	0.0016	0.0012	0.003	0.0526	0.0024	4	Human-associated	Human-associated	34	93	151	gianni.liti@unice.fr
94	Y-7177	ARS Culture Collection (NRRL)		Unknown	Unknown	Unknown	Ragi-roti (India flat bread)	0	0	0.0024	0.9432	0.0278	0.001	0.0028	0.0204	0.0024	4	Human-associated	Human-associated	102	94	152	ARS Culture Collection (NRRL)
95	Y-6341	ARS Culture Collection (NRRL)		North America	United States	Unknown	Sewer	0	0	0	0.96	0.0024	0	0.002	0.034	0.0016	4	Human-associated	Human-associated	53	95	157	ARS Culture Collection (NRRL)
96	Y-2183	ARS Culture Collection (NRRL)		Unknown	Unknown	Unknown	D. pseudoobscura	0	0	0	0.9708	0.001	0	0.0062	0.0166	0.0054	4			66	96	158	ARS Culture Collection (NRRL)
97	CBS7764	CBS-KNAW collection		Europe	Sweden	Gothenburg	Fish gut	0	0	0	0.9732	0.001	0	0.007	0.0146	0.0042	4			67	97	154	CBS-KNAW collection
98	YB-432	ARS Culture Collection (NRRL)		North America	Cuba	Unknown	Pineapple	0	0	0	0.9902	0.001	0	0.001	0.0054	0.0024	4	Human-associated	Human-associated	30	98	156	ARS Culture Collection (NRRL)
99	YS4	Liti et al., 2009	SGRP	Europe	Netherlands	Unknown	Baker	0	0	0.0022	0.9906	0.0032	0.001	0.001	0.001	0.001	4	Human-associated	Human-associated	21	99	153	gianni.liti@unice.fr
100	EC-5	Ezov et al., 2006		Asia	Israel	Evolution Canyon	Leaf, Station 3, South Face	0	0	0	0.995	0.001	0	0.001	0.002	0.001	4			67	100	164	nevo@research.haifa.ac.il
101	Y-5510	ARS Culture Collection (NRRL)		Unknown	Unknown	Unknown	Coconut pod	0	0	0	0.9954	0.001	0	0.001	0.0016	0.001	4			68	101	160	ARS Culture Collection (NRRL)
102	EC-3	Ezov et al., 2006		Asia	Israel	Evolution Canyon	Leaf, Station 3	0	0	0	0.9978	0.0008	0	0.0004	0.001	0	4			33	102	163	nevo@research.haifa.ac.il
103	EC-23	Ezov et al., 2006		Asia	Israel	Evolution Canyon	South facing shady spot, Station 2	0	0	0	0.9988	0.0002	0	0	0.001	0	4			46	103	162	nevo@research.haifa.ac.il
104	Y-2184	ARS Culture Collection (NRRL)		Unknown	Unknown	Unknown	D. pseudoobscura	0	0	0	0.9992	0.0002	0	0	0.0006	0	4			57	104	159	ARS Culture Collection (NRRL)
105	YJM421r	Fay and Benavides, 2005; Schacherer et al., 2009	WashU	North America	United States	Unknown	Clinical sample from ascites fluid, pre-1994	0	0.001	0.3067	0.0172	0.4182	0.1867	0.059	0.0086	0.0026	5	Human-associated	Human-associated	68	105	221	jfay@genetics.wustl.edu
106	Sigma1278b	Gerald Fink		Unknown	Unknown	Unknown	Lab strain	0	0.001	0.1577	0.1653	0.498	0.0014	0.002	0.1729	0.0018	5	Human-associated	Human-associated	0	106	134	gfink@wi.mit.edu
107	CBS7960	CBS-KNAW collection	WashU	South America	Brazil	Sao Paolo	Factory producing EtOH from sugar cane	0	0.0002	0.001	0.0028	0.5048	0.0026	0.0132	0.4732	0.0022	5	Human-associated	Human-associated	2	107	34	CBS-KNAW collection
108	T73g	Schacherer et al., 2009	WashU	Europe	Spain	Alicante	Red wine prepared from a Monastrel grape in fermentation stage	0	0.0006	0.001	0.001	0.5119	0.0026	0.002	0.4791	0.0018	5	Human-associated	Human-associated	0	108	33	jfay@genetics.wustl.edu
109	LAS_AL	This study		North America	United States	Seattle, Washington	Possible lab/wild	0.1196	0.001	0	0.001	0.8464	0.001	0.001	0.0138	0.0162	5	Human-associated	Human-associated	37	109	135	Aimee.Dudley@systemsbiology.org
110	T73r	Schacherer et al., 2009	WashU	Europe	Spain	Alicante	Red wine prepared from a Monastrel grape in fermentation stage	0	0	0	0.0152	0.8468	0	0.001	0.1359	0.001	5	Human-associated	Human-associated	98	110	138	jfay@genetics.wustl.edu
111	YJM653	Schacherer et al., 2009	WashU	North America	United States	California	Clinical sample isolated from broncho-alveolar lavage	0	0	0	0.001	0.8484	0	0.001	0.1486	0.001	5	Human-associated	Human-associated	11	111	136	jfay@genetics.wustl.edu
112	FL100	Schacherer et al., 2009	WashU	Unknown	Unknown	Unknown	Lab strain	0	0	0	0.001	0.9928	0	0.001	0.0042	0.001	5	Human-associated	Human-associated	19	112	137	jfay@genetics.wustl.edu
113	CLIB324g	Schacherer et al., 2009	WashU	Asia	Vietnam	Saigon	Bakers yeast, collected in 1996	0	0	0	0.0006	0.9934	0	0.001	0.004	0.001	5	Human-associated	Human-associated	0	113	32	jfay@genetics.wustl.edu
114	NCYC361r	Liti et al., 2009	SGRP	Europe	Ireland	Unknown	Beer	0	0	0	0	0.9982	0	0	0.0018	0	5	Human-associated	Human-associated	21	114	41	gianni.liti@unice.fr
115	322134Sr	Liti et al., 2009; Schacherer et al., 2009	SGRP	Europe	United Kingdom	Newcastle	Sputum	0	0	0	0	0.999	0	0	0.001	0	5	Human-associated	Human-associated	27	115	38	gianni.liti@unice.fr
116	CLIB324r	Schacherer et al., 2009	WashU	Asia	Vietnam	Saigon	Baker's yeast, collected in 1996	0	0	0	0	0.999	0	0	0.001	0	5	Human-associated	Human-associated	20	116	39	jfay@genetics.wustl.edu
117	K11r	Fay and Benavides, 2005; Liti et al., 2009	SGRP	Asia	Japan	Unknown	Awamori	0	0	0	0	0.999	0	0	0.001	0	5	Human-associated	Human-associated	10	117	37	gianni.liti@unice.fr
118	W303	Liti et al., 2009; Schacherer et al., 2009	SGRP	Unknown	Unknown	Unknown	Lab strain	0	0	0	0	0.999	0	0	0.001	0	5	Human-associated	Human-associated	26	118	36	gianni.liti@unice.fr
119	YIIC17-E5r	Liti et al., 2009	SGRP	Europe	France	Sauternes	Wine	0	0	0	0	0.999	0	0	0.001	0	5	Human-associated	Human-associated	14	119	40	gianni.liti@unice.fr
120	YJM280	Fay and Benavides, 2005; Schacherer et al., 2009	WashU	North America	United States	Unknown	Peritoneal fluid	0	0	0	0	0.999	0	0	0.001	0	5	Human-associated	Human-associated	6	120	35	jfay@genetics.wustl.edu
121	S288C	Liti et al., 2009	SGRP	North America	United States	California	Rotting fig, lab strain	0	0	0	0	1	0	0	0	0	5	Human-associated	Human-associated	0	121	139	gianni.liti@unice.fr
122	YAD145_FY4	Winston et. al, 1995		Unknown	Unknown	Unknown	Lab strain	0	0	0	0	1	0	0	0	0	5	Human-associated	Human-associated	0	122	140	winston@genetics.med.harvard.edu
123	YJM451	Fay and Benavides, 2005; Schacherer et al., 2009	WashU	Europe	Unknown	Unknown	Clinical sample	0.0036	0.042	0.2582	0.0871	0.1849	0.3204	0.0999	0.0024	0.0016	6			10	123	142	jfay@genetics.wustl.edu
124	Y-11878	ARS Culture Collection (NRRL)		North America	Jamaica	Unknown	Cane juice	0	0.001	0.0032	0.112	0.124	0.3922	0.1452	0.2206	0.0018	6	Africa, S.E. Asia/Palm, Cocoa, Fruit	Fruit	51	124	168	ARS Culture Collection (NRRL)
125	IL-01	Barak Cohen	WashU	North America	United States	Cahokia, Illinois	Soil sample at base of oak tree	0	0.0006	0.0002	0.005	0.002	0.5026	0.001	0.4858	0.0028	6			0	125	1	jfay@genetics.wustl.edu
126	G89	Lene Jespersen		Africa	Ghana	Unknown	Cacao fermentation	0	0.0022	0.001	0.001	0.0166	0.505	0.001	0.4312	0.042	6	Africa, S.E. Asia/Palm, Cocoa, Fruit	Cocoa	51	126	57	lj@life.ku.dk
127	YB-908	ARS Culture Collection (NRRL)		Unknown	Unknown	Unknown	Wild cherry tree gum	0	0.001	0.0006	0.004	0.0022	0.5089	0.001	0.4799	0.0024	6			2	127	2	ARS Culture Collection (NRRL)
128	UCD 61-190	Phaff Yeast Culture Collection		North America	United States	California	D. pseudoobscura	0.4787	0.0018	0.0014	0.001	0.0006	0.5135	0.0004	0.001	0.0016	6			0	128	19	Phaff Yeast Culture Collection
129	LAS_PA	This study		North America	United States	Seattle, Washington	Fermenting pineapple skin	0.0492	0.0246	0.1624	0.0946	0.0088	0.5175	0.0018	0.1176	0.0236	6	Africa, S.E. Asia/Palm, Cocoa, Fruit	Fruit	5	129	169	Aimee.Dudley@systemsbiology.org
130	KEH00088	Hyma and Fay, 2013	KEH	North America	United States	Missouri	Q. stellata (soil)	0.4633	0.0074	0.0068	0.001	0.0006	0.5195	0.001	0	0.0004	6			1	130	20	jfay@genetics.wustl.edu
131	G86	Lene Jespersen		Africa	Ghana	Unknown	Cacao fermentation	0.001	0.0066	0.001	0.0026	0.0054	0.5352	0.001	0.444	0.0032	6	Africa, S.E. Asia/Palm, Cocoa, Fruit	Cocoa	80	131	58	lj@life.ku.dk
132	YB-4081	ARS Culture Collection (NRRL)		Asia	Philippines	Unknown	Guava	0.001	0.2195	0.1846	0	0	0.5949	0	0	0	6	Africa, S.E. Asia/Palm, Cocoa, Fruit	Fruit	0	132	24	ARS Culture Collection (NRRL)
133	AY529515	Jespersen et al., 2005		Africa	Ghana	Unknown	Cacao fermentation	0	0.001	0.0008	0.0018	0.0014	0.6149	0.0018	0.3761	0.0022	6	Africa, S.E. Asia/Palm, Cocoa, Fruit	Cocoa	66	133	59	lj@life.ku.dk
134	Y-1438	ARS Culture Collection (NRRL)		Unknown	Unknown	Unknown	Palm wine	0	0.002	0.1915	0.0274	0.0018	0.6331	0.0034	0.0206	0.1202	6	Africa, S.E. Asia/Palm, Cocoa, Fruit	Palm	50	134	23	ARS Culture Collection (NRRL)
135	YB-4085r1	ARS Culture Collection (NRRL)		Asia	Philippines	Unknown	Nip (palm) sap	0.0068	0.2098	0.1393	0	0	0.644	0	0	0	6	Africa, S.E. Asia/Palm, Cocoa, Fruit	Palm	1	135	26	ARS Culture Collection (NRRL)
136	AY529516	Jespersen et al., 2005		Africa	Ghana	Unknown	Cacao fermentation	0	0.001	0.0006	0.0012	0.0018	0.648	0.001	0.344	0.0024	6	Africa, S.E. Asia/Palm, Cocoa, Fruit	Cocoa	124	136	63	lj@life.ku.dk
137	YB-4085r2	ARS Culture Collection (NRRL)		Asia	Philippines	Unknown	Nip (palm) sap	0.0056	0.2054	0.1409	0	0	0.648	0	0	0	6	Africa, S.E. Asia/Palm, Cocoa, Fruit	Palm	0	137	25	ARS Culture Collection (NRRL)
138	UWOPS83-787.3g	Liti et al., 2009	SGRP	North America	Bahamas	Unknown	Fruit, Opuntia stricta	0.3088	0.023	0.0026	0.0026	0.0018	0.6583	0.001	0.001	0.001	6	Africa, S.E. Asia/Palm, Cocoa, Fruit	Fruit	0	138	143	gianni.liti@unice.fr
139	G205	Lene Jespersen		Africa	Ghana	Unknown	Cacao fermentation	0	0.001	0.0008	0.001	0.0014	0.6588	0.001	0.3336	0.0024	6	Africa, S.E. Asia/Palm, Cocoa, Fruit	Cocoa	103	139	62	lj@life.ku.dk
140	AY529517	Jespersen et al., 2005		Africa	Ghana	Unknown	Cacao fermentation	0	0.001	0.001	0.0018	0.0022	0.6762	0.0018	0.3138	0.0022	6	Africa, S.E. Asia/Palm, Cocoa, Fruit	Cocoa	44	140	61	lj@life.ku.dk
141	AY529518	Jespersen et al., 2005		Africa	Ghana	Unknown	Cacao fermentation	0	0.001	0.0008	0.002	0.0024	0.7053	0.0012	0.2821	0.0052	6	Africa, S.E. Asia/Palm, Cocoa, Fruit	Cocoa	137	141	60	lj@life.ku.dk
142	Y10 (NRRL y7567)	Fay and Benavides, 2005	WashU	Asia	Philippines	Unknown	Coconut	0.0008	0.0014	0.2066	0.0048	0.0112	0.735	0.001	0.0382	0.001	6	Africa, S.E. Asia/Palm, Cocoa, Fruit	Fruit	0	142	22	jfay@genetics.wustl.edu
143	YJM269	Fay and Benavides, 2005; Schacherer et al., 2009	WashU	Europe	Unknown	Unknown	Blauer Portugieser grapes in 1954	0	0.0014	0.1803	0.0044	0.0044	0.7388	0.0016	0.0681	0.001	6	Africa, S.E. Asia/Palm, Cocoa, Fruit	Fruit	0	143	21	jfay@genetics.wustl.edu
144	UWOPS87-2421r1	Liti et al., 2009	SGRP	Oceania	United States	Hawaii	Cladode, Opuntia megacantha	0.001	0.0114	0.126	0.002	0.0128	0.7466	0.0024	0.0928	0.005	6			0	144	18	gianni.liti@unice.fr
145	Y55	Liti et al., 2009; Schacherer et al., 2009	SGRP	Europe	France	Unknown	Wine	0	0.001	0	0.0012	0.0028	0.7498	0.0012	0.2406	0.0034	6			0	145	5	gianni.liti@unice.fr
146	SK1	Liti et al., 2009; Schacherer et al., 2009	SGRP	Unknown	Unknown	Unknown	Soil	0	0.001	0.145	0.0092	0.001	0.8358	0.005	0.002	0.001	6			0	146	6	gianni.liti@unice.fr
147	YB-4506	ARS Culture Collection (NRRL)		Unknown	Unknown	Unknown	Bark from Quercus variabi (Asian Oak)	0.0022	0.0378	0.002	0.004	0.029	0.922	0.001	0.001	0.001	6			0	147	3	ARS Culture Collection (NRRL)
148	NCYC110	Liti et al., 2009	SGRP	Africa	Unknown	West Africa	Ginger beer	0	0.0008	0.0002	0.001	0.0274	0.9676	0.001	0.001	0.001	6	Africa, S.E. Asia/Palm, Cocoa, Fruit		83	148	7	gianni.liti@unice.fr
149	UWOPS05-217.3	Liti et al., 2009	SGRP	Asia	Malaysia	Malaysia	Nectar, Bertram Palm	0.001	0.007	0.001	0	0	0.991	0	0	0	6	Africa, S.E. Asia/Palm, Cocoa, Fruit	Palm	0	149	10	gianni.liti@unice.fr
150	UWOPS05-227.2	Liti et al., 2009	SGRP	Asia	Malaysia	Malaysia	Trigona (stingless bee) Bertram Palm	0.001	0.0064	0.001	0	0	0.9916	0	0	0	6	Africa, S.E. Asia/Palm, Cocoa, Fruit	Palm	0	150	11	gianni.liti@unice.fr
151	UWOPS03-461.4	Liti et al., 2009	SGRP	Asia	Malaysia	Malaysia	Nectar, Bertram Palm	0.001	0.0062	0.001	0	0	0.9918	0	0	0	6	Africa, S.E. Asia/Palm, Cocoa, Fruit	Palm	0	151	9	gianni.liti@unice.fr
152	PW5	Justin Fay	WashU	Africa	Nigeria	Aba, Abia State	Raphia palm wine, 2002	0	0.0012	0.0012	0	0	0.9976	0	0	0	6	Africa, S.E. Asia/Palm, Cocoa, Fruit	Palm	0	152	4	jfay@genetics.wustl.edu
153	DBVPG6044	Liti et al., 2009	SGRP	Africa	Unknown	West Africa	Bili wine	0	0.001	0.0004	0	0	0.9986	0	0	0	6	Africa, S.E. Asia/Palm, Cocoa, Fruit		0	153	8	gianni.liti@unice.fr
154	YJM428	Schacherer et al., 2009	WashU	North America	United States	Unknown	Clinical, paracentesis fluid	0.0012	0.0168	0.2263	0.0882	0.0426	0.1308	0.2679	0.2243	0.0018	7			0	154	133	jfay@genetics.wustl.edu
155	EC-13	Ezov et al., 2006		Asia	Israel	Evolution Canyon	Leaf, Station 6.	0	0	0	0	0	0	0.9986	0.001	0.0004	7	Israel/Soil, Leaf	Leaf	9	155	121	nevo@research.haifa.ac.il
156	EC-34	Ezov et al., 2006		Asia	Israel	Evolution Canyon	Shady, Station 3	0	0	0	0	0	0	0.999	0.001	0	7	Israel/Soil, Leaf	Soil	1	156	115	nevo@research.haifa.ac.il
157	EC-60	Ezov et al., 2006		Asia	Israel	Evolution Canyon	Sunny spot	0	0	0	0	0	0	0.999	0.001	0	7	Israel/Soil, Leaf	Soil	7	157	120	nevo@research.haifa.ac.il
158	EC-33	Ezov et al., 2006		Asia	Israel	Evolution Canyon	Shady spot, Station 3	0	0	0	0	0	0	0.9992	0.0008	0	7	Israel/Soil, Leaf	Soil	6	158	119	nevo@research.haifa.ac.il
159	EC-35	Ezov et al., 2006		Asia	Israel	Evolution Canyon	Sunny spot, south face	0	0	0	0	0	0	0.9994	0.0006	0	7	Israel/Soil, Leaf	Soil	5	159	118	nevo@research.haifa.ac.il
160	EC-14	Ezov et al., 2006		Asia	Israel	Evolution Canyon	Leaf, Station 6	0	0	0	0	0	0	1	0	0	7	Israel/Soil, Leaf	Leaf	15	160	116	nevo@research.haifa.ac.il
161	EC-14p	Ezov et al., 2006		Asia	Israel	Evolution Canyon	Leaf, north facing (European) side, Station 6	0	0	0	0	0	0	1	0	0	7	Israel/Soil, Leaf	Leaf	6	161	117	nevo@research.haifa.ac.il
162	Y-1778	ARS Culture Collection (NRRL)		South America	Brazil	Unknown	Fermented cassava mash	0.0004	0.0022	0.1663	0.2125	0.2145	0.1277	0.0394	0.2283	0.0088	8			91	162	132	ARS Culture Collection (NRRL)
163	YB-1952	ARS Culture Collection (NRRL)		South America	French Guyana	Unknown	Unknown	0.0002	0.0024	0.1794	0.2124	0.1938	0.1468	0.0208	0.239	0.0052	8			89	163	131	ARS Culture Collection (NRRL)
164	YB-427	ARS Culture Collection (NRRL)		North America	Trinidad Tobago	Unknown	Rum	0	0.0016	0.183	0.1614	0.1378	0.2044	0.0254	0.2776	0.0088	8			53	164	141	ARS Culture Collection (NRRL)
165	Y-27788	ARS Culture Collection (NRRL)		North America	United States	Unknown	Unknown	0.0082	0.111	0.1886	0.0126	0.0486	0.2633	0.0034	0.3543	0.01	8			109	165	225	ARS Culture Collection (NRRL)
166	YJM421g	Fay and Benavides, 2005; Schacherer et al., 2009	WashU	North America	United States	San Francisco, California	Isolated from from ascites fluid, San Francisco Bay area, 1991	0.001	0.0178	0.2051	0.0028	0.0846	0.2817	0.0034	0.4008	0.0028	8			0	166	109	jfay@genetics.wustl.edu
167	YJM326	Fay and Benavides, 2005; Schacherer et al., 2009	WashU	North America	United States	Unknown	Clinical sample isolated in the US, pre-1994	0.001	0.0158	0.216	0.0034	0.056	0.2983	0.0036	0.4035	0.0024	8			0	167	108	jfay@genetics.wustl.edu
168	NCYC361g	Liti et al., 2009	SGRP	Europe	Ireland	Unknown	Beer	0.014	0.0106	0.2234	0.003	0.001	0.2623	0.0032	0.4371	0.0454	8	Europe/Wine, Olive		0	168	236	gianni.liti@unice.fr
169	273614N	Liti et al., 2009; Schacherer et al., 2009	SGRP	Europe	United Kingdom	Newcastle	Fecal	0.0006	0.0018	0.1828	0.1016	0.1084	0.0896	0.0028	0.4452	0.0672	8	Europe/Wine, Olive		1	169	125	gianni.liti@unice.fr
170	YB-191A	ARS Culture Collection (NRRL)		North America	Mexico	Unknown	Grain mash	0	0.001	0.2548	0.0596	0.1441	0.0832	0.001	0.4553	0.001	8			98	170	122	ARS Culture Collection (NRRL)
171	Y-6277	ARS Culture Collection (NRRL)		North America	United States	Florida	Orange juice	0	0.001	0.1257	0.068	0.1122	0.2311	0.0028	0.4578	0.0014	8			77	171	222	ARS Culture Collection (NRRL)
172	EC-63	Ezov et al., 2006		Asia	Israel	Evolution Canyon	Sunny spot	0	0.0012	0.1235	0.285	0.0026	0.005	0.1197	0.46	0.003	8			1	172	114	nevo@research.haifa.ac.il
173	YJM320	Fay and Benavides, 2005; Schacherer et al., 2009	WashU	North America	United States	Unknown	Clinical sample of blood	0.0018	0.0106	0.1457	0.001	0.0144	0.3563	0.0028	0.4662	0.0012	8			0	173	107	jfay@genetics.wustl.edu
174	UCD 05-780	Phaff Yeast Culture Collection		North America	United States	California	Beetle from infested Prunus Bokhariensis	0.386	0.044	0.001	0.001	0.0052	0.0596	0.001	0.4877	0.0146	8			0	174	146	Phaff Yeast Culture Collection
175	BF 9	This study		North America	United States	Border Field State Park, San Diego County, California	Dried mud and decayed leaves	0	0.0012	0.0062	0.1041	0.1741	0.1888	0.0096	0.4914	0.0246	8			246	175	110	Aimee.Dudley@systemsbiology.org
176	YB-594	ARS Culture Collection (NRRL)		Unknown	Unknown	Unknown	Fried egg	0	0.001	0.4926	0.003	0.0018	0.0012	0.001	0.498	0.0014	8			92	176	93	ARS Culture Collection (NRRL)
177	DBVPG1853	Liti et al., 2009; Schacherer et al., 2009	SGRP	Africa	Ethiopia	Unknown	White Tecc, honey-wine	0	0.001	0.1128	0.1666	0.0156	0.17	0.0016	0.5307	0.0018	8	Europe/Wine, Olive	Wine	0	177	42	gianni.liti@unice.fr
178	Y-2222	ARS Culture Collection (NRRL)		Europe	Netherlands	Unknown	Buttermilk	0.0008	0.001	0.0032	0.004	0.1218	0.3281	0.001	0.5369	0.0032	8	Europe/Wine, Olive		1	178	13	ARS Culture Collection (NRRL)
179	322134Sg	Liti et al., 2009; Schacherer et al., 2009	SGRP	Europe	United Kingdom	Newcastle	Sputum	0	0.0022	0.066	0.1887	0.0134	0.035	0.1515	0.5398	0.0034	8	Europe/Wine, Olive		0	179	235	gianni.liti@unice.fr
180	CLIB382r	Schacherer et al., 2009	WashU	Europe	Ireland	Unknown	Super-attenuated beer prepared in an Irish brewery pre-1952	0	0.001	0.1298	0.2626	0.0028	0.0026	0.053	0.5466	0.0016	8	Europe/Wine, Olive		0	180	16	jfay@genetics.wustl.edu
181	OB-4 8B	This study		North America	Mexico	Tecate	Olive brine	0.422	0.0052	0.0008	0.001	0.0028	0.004	0.001	0.5546	0.0086	8	Europe/Wine, Olive	Olive	0	181	148	Aimee.Dudley@systemsbiology.org
182	BF 2	This study		North America	United States	Border Field State Park, San Diego County, California	Sandy soil, beach marsh	0.4195	0.0066	0.001	0.001	0.003	0.005	0.001	0.555	0.008	8			0	182	147	Aimee.Dudley@systemsbiology.org
183	OB-1 5D	This study		North America	Mexico	Tecate	Olive brine	0.4225	0.0054	0.001	0.001	0.0028	0.0032	0.001	0.555	0.0082	8	Europe/Wine, Olive	Olive	0	183	149	Aimee.Dudley@systemsbiology.org
184	DCM21	Hyma and Fay, 2013	KEH	North America	United States	Wisconsin	Cherry	0.2855	0.023	0.0022	0.0036	0.1024	0.0068	0.013	0.5585	0.005	8			288	184	227	jfay@genetics.wustl.edu
185	CLIB382g	Schacherer et al., 2009	WashU	Europe	Ireland	Unknown	Super-attenuated beer prepared in an Irish brewery pre-1952	0.0002	0.001	0.1335	0.2949	0.0048	0.0016	0.0032	0.559	0.0018	8	Europe/Wine, Olive		0	185	17	jfay@genetics.wustl.edu
186	BF 5	This study		North America	United States	Border Field State Park, San Diego County, California	Mud, leaves	0.3714	0.0074	0.0016	0.001	0.001	0.052	0.0018	0.5615	0.0024	8			0	186	145	Aimee.Dudley@systemsbiology.org
187	DCM6	Hyma and Fay, 2013	KEH	North America	United States	Wisconsin	Cherry	0.2194	0.0182	0.0704	0.0152	0.0792	0.0154	0.0032	0.5619	0.0172	8			305	187	228	jfay@genetics.wustl.edu
188	BF 6	This study		North America	United States	Border Field State Park, San Diego County, California	Mud, leaves	0	0.001	0.0026	0.1615	0.1627	0.0932	0.0012	0.5664	0.0114	8			1	188	111	Aimee.Dudley@systemsbiology.org
189	BF 7	This study		North America	United States	Border Field State Park, San Diego County, California	Dried mud and decayed leaves	0	0	0.001	0.1505	0.1551	0.0963	0.001	0.5947	0.0014	8			0	189	113	Aimee.Dudley@systemsbiology.org
190	YIIC17-E5g	Liti et al., 2009	SGRP	Europe	France	Unknown	Wine	0	0.0018	0.1803	0.0012	0.0276	0.1677	0.0018	0.598	0.0216	8	Europe/Wine, Olive	Wine	0	190	237	gianni.liti@unice.fr
191	BF 8	This study		North America	United States	Border Field State Park, San Diego County, California	Dried mud and decayed leaves	0	0	0.001	0.1445	0.1615	0.0909	0.001	0.5989	0.0022	8			0	191	112	Aimee.Dudley@systemsbiology.org
192	TY08	Hellström et al., 2010		Africa	Tanzania	Unknown	Togwa	0.001	0.0038	0.1268	0.042	0.0372	0.1822	0.0026	0.6013	0.0032	8			61	192	43	Andreas Hellström
193	Y-1545	ARS Culture Collection (NRRL)		Europe	Italy	Unknown	Stracchino cheese	0	0.001	0.001	0.0324	0.0978	0.2121	0.001	0.6517	0.003	8	Europe/Wine, Olive		23	193	15	ARS Culture Collection (NRRL)
194	Soil 13-1	Goddard et al., 2010		Oceania	New Zealand	Matua Valley	Soil	0	0.001	0.0294	0.0014	0.001	0.0022	0.0116	0.6749	0.2785	8			0	194	202	m.goddard@auckland.ac.nz
195	Y-502	ARS Culture Collection (NRRL)		Unknown	Unknown	Unknown	Chronic lung disease	0	0.001	0.0318	0.2797	0.0028	0.0022	0.0012	0.6803	0.001	8			49	195	184	ARS Culture Collection (NRRL)
196	I14	Fay and Benavides, 2005; Schacherer et al., 2009	WashU	Europe	Italy	Petina	Soil, vineyard	0.153	0.001	0.001	0.002	0.1064	0.004	0.0022	0.6904	0.04	8	Europe/Wine, Olive	Wine	0	196	189	jfay@genetics.wustl.edu
197	NRRL Y-1547	ARS Culture Collection (NRRL)		Europe	Italy	Unknown	Stracchino cheese	0	0.0004	0.001	0.0821	0.026	0.1892	0.0032	0.6972	0.001	8	Europe/Wine, Olive		4	197	14	ARS Culture Collection (NRRL)
198	Soil 13-2	Goddard et al., 2010		Oceania	New Zealand	Matua Valley	Soil	0	0	0.0002	0	0.0008	0.001	0.0046	0.7154	0.278	8			0	198	203	m.goddard@auckland.ac.nz
199	Soil 14	Goddard et al., 2010		Oceania	New Zealand	Matua Valley	Soil	0.0634	0.001	0.0504	0.0016	0.0116	0.0036	0.001	0.7192	0.1483	8			0	199	170	m.goddard@auckland.ac.nz
200	Soil 4	Goddard et al., 2010		Oceania	New Zealand	Matua Valley	Soil	0	0.0014	0.001	0.001	0.0026	0.0012	0.0186	0.7255	0.2487	8			0	200	201	m.goddard@auckland.ac.nz
201	KEH02575	Hyma and Fay, 2013	KEH	North America	United States	Missouri	Spontaneous fermentation	0.0072	0.001	0.015	0.001	0.0282	0.0034	0.0222	0.7581	0.1639	8	Europe/Wine, Olive	Wine	102	201	232	jfay@genetics.wustl.edu
202	KEH02809	Hyma and Fay, 2013	KEH	North America	United States	Missouri	Chardonel grape	0.0612	0.001	0.0002	0.0006	0.002	0.0002	0.0012	0.8067	0.1268	8	Europe/Wine, Olive	Wine	5	202	197	jfay@genetics.wustl.edu
203	KEH00415	Hyma and Fay, 2013	KEH	North America	United States	Missouri	Chardonel grape	0.0576	0.001	0	0.0004	0.0042	0	0.001	0.8165	0.1192	8	Europe/Wine, Olive	Wine	46	203	206	jfay@genetics.wustl.edu
204	BC187 (UCD2120)	Gerke et al., 2009 (Barak Cohen)	SGRP	North America	United States	Napa Valley, California	Barrel fermentation, wine	0.001	0	0	0	0.001	0.001	0.0004	0.8603	0.1363	8	Europe/Wine, Olive	Wine	0	204	196	cohen@genetics.wustl.edu
205	KEH02884	Hyma and Fay, 2013	KEH	North America	United States	Missouri	Chardonel grape mash	0.0802	0.011	0.001	0.001	0.0044	0.0056	0.0064	0.8615	0.0288	8	Europe/Wine, Olive	Wine	5	205	226	jfay@genetics.wustl.edu
206	KEH00290	Hyma and Fay, 2013	KEH	North America	United States	Missouri	Chardonel grape	0	0	0	0.001	0.001	0.0004	0.001	0.9942	0.0024	8	Europe/Wine, Olive	Wine	0	206	200	jfay@genetics.wustl.edu
207	TOT	This study		North America	United States	Temecula County, California	Soil and olive leaf at base of olive tree	0	0	0	0	0	0	0	0.997	0.003	8	Europe/Wine, Olive	Olive	0	207	233	Aimee.Dudley@systemsbiology.org
208	KEH00221	Hyma and Fay, 2013	KEH	North America	United States	Missouri	Q. stellata (bark)	0	0	0	0	0	0	0.0002	0.9978	0.002	8			5	208	199	jfay@genetics.wustl.edu
209	DBVPG1788	Liti et al., 2009; Schacherer et al., 2009	SGRP	Europe	Finland	Unknown	Soil	0	0	0	0	0.0002	0	0.0002	0.9986	0.001	8	Europe/Wine, Olive		0	209	234	gianni.liti@unice.fr
210	Soil 15	Goddard et al., 2010		Oceania	New Zealand	Matua Valley	Soil	0	0	0	0	0.0002	0	0	0.9988	0.001	8			0	210	185	m.goddard@auckland.ac.nz
211	YJM978	Liti et al., 2009; Schacherer et al., 2009	SGRP	Europe	Italy	Bergamo	Vaginal	0	0	0	0	0.0002	0	0	0.9988	0.001	8	Europe/Wine, Olive		0	211	173	gianni.liti@unice.fr
212	CLIB215	Justin Fay	WashU	Oceania	New Zealand	Unknown	Bakers yeast	0	0	0	0	0	0	0	0.999	0.001	8			0	212	171	jfay@genetics.wustl.edu
213	DBVPG1106	Liti et al., 2009	SGRP	Oceania	Australia	Unknown	Grapes	0	0	0	0	0	0	0	0.999	0.001	8	Europe/Wine, Olive	Wine	0	213	192	gianni.liti@unice.fr
214	DBVPG1373	Liti et al., 2009; Schacherer et al., 2009	SGRP	Europe	Netherlands	Unknown	Soil	0	0	0	0	0	0	0	0.999	0.001	8	Europe/Wine, Olive		0	214	172	gianni.liti@unice.fr
215	KEH01639	Hyma and Fay, 2013	KEH	North America	United States	Oregon	Q. garryana (soil)	0	0	0	0	0	0	0	0.999	0.001	8			6	215	188	jfay@genetics.wustl.edu
216	KEH01876	Hyma and Fay, 2013	KEH	North America	United States	Oregon	Q. garryana (soil)	0	0	0	0	0	0	0	0.999	0.001	8			5	216	230	jfay@genetics.wustl.edu
217	KEH01958	Hyma and Fay, 2013	KEH	North America	United States	Oregon	Q. garryana (soil)	0	0	0	0	0	0	0	0.999	0.001	8			5	217	198	jfay@genetics.wustl.edu
218	KEH02583	Hyma and Fay, 2013	KEH	North America	United States	Missouri	Chardonel grape	0	0	0	0	0	0	0	0.999	0.001	8	Europe/Wine, Olive	Wine	5	218	231	jfay@genetics.wustl.edu
219	L-1374	Liti et al., 2009	SGRP	South America	Chile	Unknown	Wine	0	0	0	0	0	0	0	0.999	0.001	8	Europe/Wine, Olive	Wine	0	219	193	gianni.liti@unice.fr
220	M22	Fay and Benavides, 2005; Schacherer et al., 2009	WashU, KEH	Europe	Italy	Unknown	Wine	0	0	0	0	0	0	0	0.999	0.001	8	Europe/Wine, Olive	Wine	0	220	229	jfay@genetics.wustl.edu
221	NRRL Y-1532	ARS Culture Collection (NRRL)		Asia	Indonesia	Unknown	Fruit	0	0	0	0	0	0	0	0.999	0.001	8			1	221	194	ARS Culture Collection (NRRL)
222	RM11-1a	Liti et al., 2009; Schacherer et al., 2009	SGRP	North America	United States	California	Vineyard	0	0	0	0	0	0	0	0.999	0.001	8	Europe/Wine, Olive	Wine	0	222	195	gianni.liti@unice.fr
223	Soil-1	Goddard et al., 2010		Oceania	New Zealand	Matua Valley	Soil	0	0	0	0	0	0	0	0.999	0.001	8			0	223	186	m.goddard@auckland.ac.nz
224	WE372	Schacherer et al., 2009	WashU	Africa	South Africa	Cape Town	Wine	0	0	0	0	0	0	0	0.999	0.001	8	Europe/Wine, Olive	Wine	1	224	187	jfay@genetics.wustl.edu
225	YJM975	Liti et al., 2009	SGRP	Europe	Italy	Bergamo	Vaginal	0	0	0	0	0	0	0	0.999	0.001	8	Europe/Wine, Olive		0	225	175	gianni.liti@unice.fr
226	DBVPG6765	Liti et al., 2009	SGRP	Unknown	Unknown	Unknown	Unknown	0	0	0	0	0	0	0	0.9992	0.0008	8			0	226	190	gianni.liti@unice.fr
227	KEH02635	Hyma and Fay, 2013	KEH	North America	United States	Missouri	Q. stellata (bark)	0	0	0	0	0	0	0	0.9992	0.0008	8			5	227	181	jfay@genetics.wustl.edu
228	L-1528	Liti et al., 2009	SGRP	South America	Chile	Unknown	Wine	0	0	0	0	0	0	0	0.9992	0.0008	8	Europe/Wine, Olive	Wine	0	228	191	gianni.liti@unice.fr
229	YJM981	Liti et al., 2009; Schacherer et al., 2009	SGRP	Europe	Italy	Bergamo	Vaginal	0	0	0	0	0	0	0	0.9992	0.0008	8	Europe/Wine, Olive		0	229	174	gianni.liti@unice.fr
230	Kalamata 1	This study		North America	United States	Seattle, Washington	Olives	0	0	0	0	0.0004	0	0	0.9994	0.0002	8	Europe/Wine, Olive	Olive	7	230	47	Aimee.Dudley@systemsbiology.org
231	KEH02580	Hyma and Fay, 2013	KEH	North America	United States	Missouri	Chardonel grape	0	0	0	0	0	0	0	0.9994	0.0006	8	Europe/Wine, Olive	Wine	5	231	183	jfay@genetics.wustl.edu
232	KEH02724	Hyma and Fay, 2013	KEH	North America	United States	Missouri	Chardonel grape	0	0	0	0	0	0	0	0.9994	0.0006	8	Europe/Wine, Olive	Wine	5	232	176	jfay@genetics.wustl.edu
233	Kalamata Brine 2	This study		North America	United States	Seattle, WA	Olives	0	0	0	0	0.0002	0	0	0.9996	0.0002	8	Europe/Wine, Olive	Olive	0	233	49	Aimee.Dudley@systemsbiology.org
234	KEH02588	Hyma and Fay, 2013	KEH	North America	United States	Missouri	Norton grape	0	0	0	0	0	0	0	0.9996	0.0004	8	Europe/Wine, Olive	Wine	1	234	182	jfay@genetics.wustl.edu
235	NRRL Y-17449	ARS Culture Collection (NRRL)		Asia	Thailand	Unknown	Pond sediment	0	0	0	0	0	0	0	0.9996	0.0004	8			0	235	51	ARS Culture Collection (NRRL)
236	Kalamata Brine 4	This study		North America	United States	Seattle, Washington	Olives	0	0	0	0	0	0	0	0.9998	0.0002	8	Europe/Wine, Olive	Olive	9	236	55	Aimee.Dudley@systemsbiology.org
237	KEH02714	Hyma and Fay, 2013	KEH	North America	United States	Missouri	Chardonel grape	0	0	0	0	0	0	0	0.9998	0.0002	8	Europe/Wine, Olive	Wine	0	237	179	jfay@genetics.wustl.edu
238	KEH02887	Hyma and Fay, 2013	KEH	North America	United States	Missouri	Chardonel grape mash	0	0	0	0	0	0	0	0.9998	0.0002	8	Europe/Wine, Olive	Wine	5	238	180	jfay@genetics.wustl.edu
239	KEH02978	Hyma and Fay, 2013	KEH	North America	United States	Missouri	Q. stellata (soil)	0	0	0	0	0	0	0	0.9998	0.0002	8			0	239	178	jfay@genetics.wustl.edu
240	Y-12657	ARS Culture Collection (NRRL)		Europe	Spain	Unknown	Olives	0	0	0	0	0.0002	0	0	0.9998	0	8	Europe/Wine, Olive	Olive	0	240	50	ARS Culture Collection (NRRL)
241	Kalamata 2	This study		North America	United States	Seattle, Washington	Olives	0	0	0	0	0	0	0	1	0	8	Europe/Wine, Olive	Olive	3	241	46	Aimee.Dudley@systemsbiology.org
242	Kalamata 4	This study		North America	United States	Seattle, Washington	Olives	0	0	0	0	0	0	0	1	0	8	Europe/Wine, Olive	Olive	1	242	52	Aimee.Dudley@systemsbiology.org
243	Kalamata Brine 1	This study		North America	United States	Seattle, Washington	Olives	0	0	0	0	0	0	0	1	0	8	Europe/Wine, Olive	Olive	1	243	48	Aimee.Dudley@systemsbiology.org
244	Kalamata Brine 3	This study		North America	United States	Seattle, Washington	Olives	0	0	0	0	0	0	0	1	0	8	Europe/Wine, Olive	Olive	4	244	54	Aimee.Dudley@systemsbiology.org
245	Kalamata K3	This study		North America	United States	Seattle, Washington	Olives	0	0	0	0	0	0	0	1	0	8	Europe/Wine, Olive	Olive	9	245	53	Aimee.Dudley@systemsbiology.org
246	KEH02587	Hyma and Fay, 2013	KEH	North America	United States	Missouri	Chardonel grape	0	0	0	0	0	0	0	1	0	8	Europe/Wine, Olive	Wine	5	246	177	jfay@genetics.wustl.edu
247	Bark 2	Goddard et al., 2010		Oceania	New Zealand	Matua Valley	bark, Unknown tree	0	0	0	0	0	0	0.002	0.4601	0.5379	9	New Zealand/Soil		0	247	204	m.goddard@auckland.ac.nz
248	Soil 17-2	Goddard et al., 2010		Oceania	New Zealand	Matua Valley	Soil	0.0004	0.0006	0.0004	0.001	0.0046	0.001	0.002	0.4467	0.5433	9	New Zealand/Soil	Soil	0	248	208	m.goddard@auckland.ac.nz
249	Soil 17-1	Goddard et al., 2010		Oceania	New Zealand	Unknown	Soil	0.0008	0.0004	0.0008	0.001	0.005	0.0012	0.0018	0.4455	0.5435	9	New Zealand/Soil	Soil	0	249	207	m.goddard@auckland.ac.nz
250	Bark 1	Goddard et al., 2010		Oceania	New Zealand	Matua Valley	bark, Unknown tree	0	0	0	0	0	0	0.0018	0.4477	0.5505	9	New Zealand/Soil		0	250	205	m.goddard@auckland.ac.nz
251	Soil 16	Goddard et al., 2010		Oceania	New Zealand	Matua Valley	Soil	0	0	0	0	0	0	0	0.0132	0.9868	9	New Zealand/Soil	Soil	0	251	210	m.goddard@auckland.ac.nz
252	Buttercup 1	Goddard et al., 2010		Oceania	New Zealand	Matua Valley	Flower, buttercup	0	0	0	0	0	0	0	0.0116	0.9884	9	New Zealand/Soil		0	252	211	m.goddard@auckland.ac.nz
253	Soil 5	Goddard et al., 2010		Oceania	New Zealand	Matua Valley	Soil	0	0	0	0	0	0	0	0.0108	0.9892	9	New Zealand/Soil	Soil	0	253	209	m.goddard@auckland.ac.nz
254	Buttercup 2	Goddard et al., 2010		Oceania	New Zealand	Matua Valley	Flower, buttercup	0	0	0	0	0	0	0	0.01	0.99	9	New Zealand/Soil		0	254	212	m.goddard@auckland.ac.nz
255	Soil 3-1	Goddard et al., 2010		Oceania	New Zealand	Matua Valley	Soil	0	0	0	0	0	0	0	0.001	0.999	9	New Zealand/Soil	Soil	0	255	219	m.goddard@auckland.ac.nz
256	Soil 3-2	Goddard et al., 2010		Oceania	New Zealand	Matua Valley	Soil	0	0	0	0	0	0	0	0.001	0.999	9	New Zealand/Soil	Soil	0	256	220	m.goddard@auckland.ac.nz
257	Soil 7-1	Goddard et al., 2010		Oceania	New Zealand	Matua Valley	Soil	0	0	0	0	0	0	0	0.001	0.999	9	New Zealand/Soil	Soil	0	257	218	m.goddard@auckland.ac.nz
258	Soil 7-2	Goddard et al., 2010		Oceania	New Zealand	Matua Valley	Soil	0	0	0	0	0	0	0	0.001	0.999	9	New Zealand/Soil	Soil	0	258	217	m.goddard@auckland.ac.nz
259	Soil 9	Goddard et al., 2010		Oceania	New Zealand	Unknown	Soil	0	0	0	0	0	0	0	0.001	0.999	9	New Zealand/Soil	Soil	0	259	213	m.goddard@auckland.ac.nz
260	Soil 11-1	Goddard et al., 2010		Oceania	New Zealand	Matua Valley	Soil	0	0	0	0	0	0	0	0.0008	0.9992	9	New Zealand/Soil	Soil	0	260	215	m.goddard@auckland.ac.nz
261	Soil 11-2	Goddard et al., 2010		Oceania	New Zealand	Matua Valley	Soil	0	0	0	0	0	0	0	0.0008	0.9992	9	New Zealand/Soil	Soil	0	261	216	m.goddard@auckland.ac.nz
262	Soil 2	Goddard et al., 2010		Oceania	New Zealand	Matua Valley	Soil	0	0	0	0	0	0	0	0.0008	0.9992	9	New Zealand/Soil	Soil	0	262	214	m.goddard@auckland.ac.nz
1 For strains with both RAD-tag and whole genome sequences, strain names appended with “r” indicate RAD-tag sequencing and strain names appended with “g” refer to the whole genome sequencing derived data.
2 Prior publications using these strains or source from which they were obtained.
3 Genomic data available: WashU refers to whole genome sequences produced at Washington University (http://www.genetics.wustl.edu/jflab/data4.html), SGRP refers to whole genome sequences from the Saccharomyces Genome Re-sequencing Project (http://www.sanger.ac.uk/research/projects/genomeinformatics/sgrp.html), and KEH are strains sequenced by Hyma and Fay, 2013.
