# Supplementary material for: Genomic Sequence Diversity and Population Structure of Saccharomyces cerevisiae Assessed by RAD-seq
Source: G3 (Bethesda). 2013 Oct 11;3(12):2163–71. doi: 10.1534/g3.113.007492 (PMC3852379; doi:10.1534/g3.113.007492)
Supplement: Supporting Information [file supp_g3.113.007492_TableS2.xlsx]

## Sheet: TableS2
	Table S2. Populations inferred using Instruct and summary statistics.
	Population	Label	Strains	Common label	Strains with high membership	Heterozygous strains	Heterozygous strains (%)	Expected heterozygosity (Diversity)	Observed heterozygosity	Observed/Expected Heterozygosity
	1	North America/Oak	28	27	0.892857	0	0	70.1295	5.25	0.0748615
	2	North America/Oak	17	15	0.823529	0	0	178.644	1.76471	0.00987836
	3	Asia/Food, Drink	36	31	0.638889	12	0.333333	326.071	32.25	0.0989047
	4	Human associated	23	12	0.608696	21	0.913043	260.109	65.5217	0.251901
	5	Human associated	18	18	0.777778	6	0.333333	172.557	23.6111	0.136831
	6	Africa, S. E. Asia/Palm, Cocoa, Fruit	31	22	0.258065	11	0.354839	468.802	31.0645	0.0662636
	7	Israel/Soil, Leaf	8	7	0.875	0	0	122.359	7.5	0.0612949
	8	Europe/ Wine, Olive	85	47	0.529412	15	0.176471	256.349	27	0.105325
	9	New Zealand/Soil	16	16	0.75	0	0	88.4766	0	0
	All	All	262	195	0.683803	65	0.248092	400.554	25.145	0.0627757
	Common label: number of strains with the most common geographic location or source of isolation
	Strains with high membership: those strains with ancestry estimated to be 80% or more.
	All: lists either totals (*) or averages (**)
	Heterozygous strains: number of strains with more than 20 heterozygous sites.
	Expected heterozygosity: calculated from the avarage number of pairwise differences (Diversity).
