# Supplementary material for: Genomic Sequence Diversity and Population Structure of Saccharomyces cerevisiae Assessed by RAD-seq
Source: G3 (Bethesda). 2013 Oct 11;3(12):2163–71. doi: 10.1534/g3.113.007492 (PMC3852379; doi:10.1534/g3.113.007492)
Supplement: Supporting Information [file supp_g3.113.007492_TableS3.xlsx]

## Sheet: TableS3
	Table S3. Fit of the population structure model as a function of the number of populations.
	Dataset	K	DIC	std(DIC)	Gelman-Rubin	H'
	Full	3	92610.5	30.5599	1.0136
	Full	4	103735	57.026	1.04276
	Full	5	97794.9	480.303	1.12475
	Full	6	93531.1	1849.11	1.07683
	Full	7	87505.2	2384.18	1.10194
	Full	8	85240.2	2131.76	1.02561	0.82935
	Full	9	83407.6	2287.03	1.07692	0.994561
	Full	10	83554.9	2282.89	1.14565	0.857886
	Full	11	82812.7	1769.88	1.0923
	Full	12	82184.2	738.083	1.23134
	Full	13	82840.6	1717.97	1.03781
	Full	14	81827.4	1512.08	1.05492
	Full	15	81757.4	1170.55	1.10984
	Pruned	3	63094.2	22.5646	1.02529
	Pruned	4	69915	36.4414	1.15472
	Pruned	5	66080.8	481.146	1.11789
	Pruned	6	62557.9	1133.47	1.03675
	Pruned	7	60645	2768.25	1.25189
	Pruned	8	56640.9	519.252	1.09992	0.898883
	Pruned	9	55069.4	578.314	1.04874	0.761564
	Pruned	10	55994	1243.24	1.10048	0.82222
	Pruned	11	55630.6	1166.43	1.09591
	Pruned	12	55295.7	855.819	1.07616
	Pruned	13	55621.9	848.975	1.10534
	Pruned	14	55308.5	501.148	1.08857
	Pruned	15	54444.1	344.431	1.09546
	Dataset is either the full set of 759 common SNPs or the pruned set of 495 SNPs.
	K is the number of populations.
	DIC is the average deviance information criterion from ten Markov Monte Carlo chains.
	Gelman-Rubin is a statistic that measures variation within to among chains and values of one indicate convergence.
	H' is a measure of similarity among independent estimates of population structure.
